# Supplementary material for: Multidirectional Effects of Red Clover (Trifolium pratense L.) in Support of Menopause Therapy
Source: Molecules. 2023 Jul 3;28(13):5178. doi: 10.3390/molecules28135178 (PMC10343205; doi:10.3390/molecules28135178)
Supplement: Supplementary file 1 [file molecules-28-05178-s001.zip]

Archive with 1 entries (1 files):
- molecules-2472573-supplementary.pdf
